# Supplementary material for: Two Modified Questionnaires for the Assessment of Nutrition Impact Symptoms in the Rehabilitation Phase after Burn Injury: A Content Validation Study
Source: Eur Burn J. 2022 Feb 18;3(1):156–64. doi: 10.3390/ebj3010013 (PMC11575375; doi:10.3390/ebj3010013)
Supplement: Supplementary file 1 [file ebj-03-00013-s001.zip]

Archive with 1 entries (1 files):
- ebj-1519899-supplementary.pdf
